# Supplementary material for: Global, regional and national burden of depressive disorders in adolescents and young adults, 1990–2021: systematic analysis of the global burden of disease study 2021
Source: Front Public Health. 2025 Jun 11;13:1599602. doi: 10.3389/fpubh.2025.1599602 (PMC12187749; doi:10.3389/fpubh.2025.1599602)
Supplement: Supplementary file 4 [file Table_1.XLS]

## Sheet: Sheet1
	Rate per 10000(95% UI)
	1990		2021		1990-2021
Location	DALYS cases	DALYS rate	DALYS cases	DALYS rate	Cases change	Percentage change	EAPCa
Global	15638242.67(10496310.33,21767317.83)	713.49(478.89,993.13)	25093054.94(16739757.06,35139293.90)	843.51(562.71,1181.22)	60.46(55.99,64.91)	18.22(14.93,21.51)	0.96(0.77,1.14)
SDI
High SDI	2838452.24(1943791.96,3912400.47)	818.08(560.23,1127.61)	3967909.03(2710799.90,5523271.34)	1123.29(767.41,1563.60)	39.79(33.54,46.66)	37.31(31.16,44.05)	0.50(0.30,0.69)
High-middle SDI	2987456.86(2015066.41,4145590.45)	660.16(445.28,916.08)	3166948.26(2118173.49,4506588.31)	719.32(481.11,1023.60)	6.01(0.72,11.79)	8.96(3.53,14.90)	-0.30(-0.45,-0.16)
Middle SDI	4629894.81(3090443.38,6472616.24)	615.16(410.62,860.00)	6645124.21(4445918.16,9279320.52)	716.46(479.35,1000.48)	43.53(38.29,48.87)	16.47(12.22,20.80)	0.61(0.43,0.79)
Low-middle SDI	3615809.01(2392268.04,5047810.44)	797.49(527.63,1113.32)	7188052.59(4718275.91,10033581.73)	895.72(587.95,1250.30)	98.80(89.87,108.56)	12.32(7.28,17.84)	1.53(1.30,1.77)
Low SDI	1553709.80(1024994.01,2198503.40)	842.99(556.13,1192.84)	4106647.07(2699448.00,5819446.28)	914.49(601.13,1295.91)	164.31(153.83,175.33)	8.48(4.18,13.00)	2.72(2.57,2.88)
Regions
Eastern Europe	614632.38(407318.96,859114.41)	716.62(474.90,1001.67)	630278.52(412438.79,898416.12)	952.47(623.27,1357.67)	2.55(-2.73,9.49)	32.91(26.07,41.91)	-0.61(-0.79,-0.43)
Australasia	97681.70(67924.10,135354.98)	1197.98(833.03,1660.01)	139028.20(91270.25,198321.02)	1327.76(871.66,1894.02)	42.33(17.29,72.23)	10.83(-8.66,34.12)	0.93(0.82,1.05)
Caribbean	121537.12(79490.00,172271.28)	817.63(534.76,1158.93)	161764.16(104022.16,234271.07)	888.68(571.47,1287.01)	33.10(18.91,49.41)	8.69(-2.90,22.01)	0.24(0.01,0.48)
Andean Latin America	83837.99(55200.10,119059.23)	542.16(356.97,769.93)	196769.69(123620.17,284737.08)	726.64(456.51,1051.48)	134.70(107.99,166.23)	34.03(18.77,52.03)	1.93(1.56,2.30)
Tropical Latin America	531625.44(358423.04,734665.20)	826.62(557.31,1142.33)	887519.17(599560.36,1246481.71)	1005.01(678.93,1411.49)	66.94(55.95,78.76)	21.58(13.57,30.18)	0.73(0.24,1.21)
Southern Sub-Saharan Africa	171294.21(115970.18,237957.29)	792.47(536.52,1100.87)	365997.68(245993.95,515391.17)	1075.32(722.75,1514.25)	113.67(99.26,129.40)	35.69(26.55,45.68)	2.04(1.84,2.24)
Central Asia	172804.57(114657.23,243644.08)	607.32(402.96,856.28)	277440.57(184344.30,402165.31)	742.08(493.07,1075.69)	60.55(45.90,75.86)	22.19(11.04,33.84)	1.25(1.10,1.39)
Oceania	16835.19(11306.35,24236.69)	633.76(425.63,912.39)	37598.98(23388.89,54113.68)	667.31(415.11,960.41)	123.34(90.16,163.79)	5.29(-10.35,24.37)	2.42(2.38,2.47)
Western Sub-Saharan Africa	528345.68(352946.60,748349.82)	738.18(493.12,1045.56)	1410483.82(935711.69,2001118.39)	737.67(489.37,1046.56)	166.96(155.13,177.77)	-0.07(-4.50,3.98)	3.03(2.90,3.15)
East Asia	3013622.93(2025362.20,4212744.87)	532.72(358.02,744.69)	1927733.64(1297911.66,2649072.49)	402.41(270.94,552.99)	-36.03(-41.07,-30.70)	-24.46(-30.41,-18.17)	-1.75(-1.87,-1.63)
Central Europe	246395.68(164455.21,342544.11)	525.94(351.04,731.18)	218123.37(144790.44,306287.48)	622.86(413.45,874.61)	-11.47(-16.39,-5.37)	18.43(11.85,26.59)	-1.05(-1.24,-0.86)
Southeast Asia	947934.77(643903.24,1328137.45)	481.17(326.85,674.17)	1598061.07(1074294.29,2269034.39)	576.24(387.38,818.18)	68.58(61.06,76.74)	19.76(14.41,25.55)	1.11(0.95,1.28)
High-income Asia Pacific	356251.80(240877.47,485850.20)	527.82(356.88,719.83)	343193.68(231966.61,482885.23)	679.06(458.98,955.46)	-3.67(-10.30,3.94)	28.65(19.79,38.81)	-0.53(-0.75,-0.31)
Western Europe	1431187.91(993855.72,1959179.48)	993.05(689.60,1359.41)	1531680.44(1033714.97,2182914.88)	1180.28(796.56,1682.11)	7.02(-0.95,16.77)	18.85(10.00,29.68)	-0.30(-0.51,-0.09)
Southern Latin America	158565.44(107994.46,220074.96)	831.09(566.03,1153.48)	255224.50(168052.10,357206.42)	989.41(651.47,1384.75)	60.96(37.88,83.72)	19.05(1.98,35.89)	0.94(0.70,1.18)
North Africa and Middle East	1341154.77(892754.31,1921557.85)	1002.14(667.08,1435.83)	3071088.42(1969383.89,4343744.60)	1207.82(774.54,1708.35)	128.99(114.82,142.97)	20.52(13.07,27.89)	2.51(2.39,2.64)
High-income North America	1095409.95(750828.26,1523988.24)	966.69(662.60,1344.91)	1905106.86(1319336.70,2612934.01)	1546.55(1071.03,2121.16)	73.92(64.29,84.31)	59.98(51.13,69.55)	0.83(0.55,1.12)
Central Sub-Saharan Africa	269984.46(173930.11,389584.35)	1300.37(837.73,1876.41)	748533.57(486240.59,1090476.62)	1383.71(898.85,2015.81)	177.25(142.52,215.16)	6.41(-6.92,20.96)	3.12(2.99,3.25)
Central Latin America	390644.22(260733.95,549070.44)	572.23(381.93,804.30)	872102.47(565787.46,1227688.06)	862.08(559.29,1213.58)	123.25(112.27,134.53)	50.65(43.24,58.26)	2.17(1.99,2.36)
South Asia	3406329.98(2271953.36,4741556.90)	789.20(526.38,1098.56)	6753102.01(4484868.47,9426293.97)	853.82(567.04,1191.80)	98.25(89.70,109.11)	8.19(3.52,14.11)	1.37(1.08,1.66)
Eastern Sub-Saharan Africa	642166.48(423387.33,906368.86)	905.87(597.25,1278.56)	1762224.11(1143738.98,2507909.31)	1005.92(652.87,1431.57)	174.42(160.08,191.09)	11.05(5.24,17.79)	2.81(2.66,2.96)
Abbreviations: EAPC, estimated annual percentage change; SDI, Sociodemographic Index; UI, uncertainty interval.
a EAPC is expressed as 95% confidence interval.
