# Supplementary material for: Global, regional and national burden of depressive disorders in adolescents and young adults, 1990–2021: systematic analysis of the global burden of disease study 2021
Source: Front Public Health. 2025 Jun 11;13:1599602. doi: 10.3389/fpubh.2025.1599602 (PMC12187749; doi:10.3389/fpubh.2025.1599602)
Supplement: Supplementary file 5 [file Table_2.XLS]

## Sheet: Sheet1
	Rate per 10000(95% UI)
	2021
Location	Incident cases	Incidence rate	EAPCa
Democratic People's Republic of Korea	225044.0235(167416.5388, 309863.1349)	2237.384332(1664.452736, 3080.654674)	-0.61(-0.72,-0.49)
Cambodia	302556.8706(218092.0813, 410888.4411)	4177.148665(3011.014242, 5672.791697)	-0.70(-0.93,-0.48)
Sri Lanka	370355.5455(270806.9917, 503788.202)	4592.337573(3357.954641, 6246.876864)	-1.04(-1.45,-0.64)
Lao People's Democratic Republic	116453.0046(82512.50621, 162775.6982)	3630.242829(2572.200133, 5074.281362)	-0.36(-0.58,-0.15)
Timor-Leste	21011.214(14942.50206, 29508.21769)	3677.540801(2615.349165, 5164.750332)	-0.66(-0.92,-0.40)
Maldives	9979.900599(7248.952053, 13719.29557)	3835.980821(2786.284369, 5273.294473)	-1.41(-1.63,-1.20)
China	9857549.39(8124934.838, 12209140.8)	2136.235332(1760.759412, 2645.850092)	-1.65(-1.90,-1.41)
Philippines	1956123.146(1569515.36, 2483962.917)	4139.921142(3321.707959, 5257.036409)	-0.28(-0.75,0.20)
Indonesia	3527700.189(2795082.378, 4477148.299)	3097.884975(2454.529365, 3931.652267)	0.25(-0.02,0.53)
Kiribati	1942.359067(1427.707675, 2681.263055)	3906.316152(2871.290714, 5392.340352)	-0.31(-0.45,-0.17)
Taiwan (Province of China)	166198.4127(121108.0744, 227332.2193)	2202.828368(1605.191636, 3013.108571)	0.46(0.40,0.51)
Armenia	48546.97959(34748.58192, 67282.38208)	4515.799349(3232.283964, 6258.550785)	0.90(0.59,1.20)
Papua New Guinea	174970.458(126707.8573, 243105.6045)	4088.53931(2960.785844, 5680.655075)	-0.25(-0.31,-0.19)
Malaysia	603230.2428(433161.024, 842292.5477)	4339.003388(3115.704448, 6058.565965)	1.07(0.81,1.34)
Thailand	708550.0327(514972.833, 995337.1009)	3342.26306(2429.150515, 4695.050838)	-0.31(-0.46,-0.16)
Solomon Islands	11072.48659(7802.921543, 15529.29368)	4048.159736(2852.789439, 5677.592009)	-0.19(-0.31,-0.07)
Myanmar	602355.6256(438018.8766, 873862.033)	2679.314328(1948.334509, 3886.991283)	0.25(-0.12,0.62)
Micronesia (Federated States of)	1591.543462(1163.155449, 2200.044922)	3747.800512(2739.023276, 5180.712737)	-0.25(-0.38,-0.12)
Georgia	56342.82866(40070.53475, 77848.48296)	4965.478859(3531.405822, 6860.766588)	0.47(0.19,0.75)
Viet Nam	1067788.722(765216.5766, 1440447.809)	2781.412258(1993.262076, 3752.127279)	-0.37(-0.55,-0.18)
Bosnia and Herzegovina	41294.18765(29966.76666, 57169.64944)	4103.670714(2977.991571, 5681.318111)	-1.22(-1.59,-0.83)
North Macedonia	30257.75328(22177.26097, 41982.98698)	3956.460177(2899.866657, 5489.634825)	0.11(-0.30,0.52)
Kyrgyzstan	140548.5981(99888.79025, 187493.6684)	5164.307199(3670.306253, 6889.253358)	0.08(-0.18,0.35)
Fiji	14765.8469(10750.80672, 20162.72453)	4139.185131(3013.682832, 5652.046246)	0.15(-0.03,0.32)
Poland	383726.7627(304300.4105, 487360.2003)	3171.673075(2515.178799, 4028.24972)	-0.11(-0.53,0.30)
Tajikistan	161966.5674(116912.3932, 222642.4939)	3883.010943(2802.875368, 5337.664767)	-0.07(-0.36,0.22)
Vanuatu	5091.607058(3642.064226, 7092.00598)	4085.091116(2922.095921, 5690.048406)	-0.20(-0.33,-0.08)
Marshall Islands	894.6153987(631.4830974, 1298.41602)	3771.353094(2662.088912, 5473.620601)	-0.16(-0.28,-0.05)
Samoa	2883.502943(2042.59205, 4109.853586)	3588.760465(2542.176561, 5115.056359)	-0.37(-0.52,-0.22)
Uzbekistan	596653.1843(432797.1825, 844072.7048)	4343.360474(3150.564222, 6144.460668)	0.03(-0.16,0.23)
Estonia	23193.28546(16583.22957, 32287.64525)	5864.981333(4193.469356, 8164.709436)	-1.31(-1.65,-0.97)
Lithuania	62792.47545(45862.38809, 85484.16281)	7799.37946(5696.513238, 10617.88723)	-0.08(-0.44,0.27)
Kazakhstan	361272.5755(262164.8078, 493048.6443)	5183.713524(3761.667373, 7074.500251)	0.60(0.42,0.78)
Croatia	50038.03285(36355.87359, 69893.62491)	4008.86(2912.70,5559.62)	-0.81(-1.12,-0.50)
Albania	33433.01392(23934.72137, 46503.78315)	3526.422051(2524.568363, 4905.090721)	0.31(0.02,0.60)
Tonga	1272.59509(915.4128568, 1807.220835)	3271.665145(2353.399255, 4646.113648)	0.00(-0.13,0.13)
Azerbaijan	163767.0309(115203.0498, 227959.2555)	3866.170489(2719.684351, 5381.60423)	0.41(0.11,0.72)
Serbia	111440.3095(79425.27247, 157314.2792)	3759.427339(2679.403369, 5306.98097)	-0.47(-0.76,-0.18)
Hungary	100733.7141(73089.13343, 132453.0274)	3661.024336(2656.321158, 4813.817904)	-1.19(-1.48,-0.89)
Montenegro	8900.843569(6471.521332, 12359.34305)	4326.498925(3145.660281, 6007.597369)	0.19(-0.12,0.49)
Mongolia	70610.25814(51254.5263, 97136.4934)	5594.52015(4060.946493, 7696.219841)	-0.09(-0.15,-0.04)
Bulgaria	80722.25668(58987.39947, 110980.1167)	4249.417967(3105.24167, 5842.266079)	-0.42(-0.84,-0.01)
Slovenia	24576.04194(18036.97907, 33513.31418)	4316.130507(3167.717398, 5885.725539)	-1.06(-1.35,-0.76)
Japan	1483795.469(1238524.522, 1790919.7)	4578.183152(3821.410845, 5525.800938)	0.61(0.33,0.88)
Turkmenistan	88278.35209(62908.66598, 122336.1467)	4244.422785(3024.648387, 5881.921402)	-0.09(-0.31,0.13)
Russian Federation	2657266.119(2115380.242, 3405557.024)	5717.597242(4551.630019, 7327.682878)	0.22(-0.09,0.52)
Romania	209512.988(152677.4905, 282557.1335)	3887.615504(2833.005174, 5242.985188)	0.26(-0.06,0.58)
Czechia	123009.6437(88743.0213, 166568.4383)	4165.485915(3005.112397, 5640.521042)	-0.46(-0.75,-0.18)
Belarus	224783.835(159653.8793, 305747.6942)	7662.170549(5442.096189, 10421.97263)	0.32(-0.00,0.65)
Singapore	69326.06094(52122.7326, 91681.64197)	3603.770612(2709.491488, 4765.878842)	-1.79(-2.10,-1.48)
Slovakia	68188.62198(49106.59496, 97840.92807)	3984.59(2869.54,5717.32)	-0.17(-0.56,0.22)
Andorra	1856.054708(1323.630265, 2636.972493)	7279.43812(5191.271878, 10342.19412)	0.21(-0.07,0.49)
Latvia	35198.20078(25028.24784, 47619.71136)	6535.001494(4646.818116, 8841.215686)	-0.35(-0.66,-0.05)
Germany	1649107.108(1169511.046, 2245751.767)	6518.614312(4622.860093, 8877.039907)	0.99(0.79,1.19)
Republic of Moldova	60647.97407(43430.56707, 85028.4709)	4889.938193(3501.729315, 6855.694254)	-0.41(-0.77,-0.05)
Brunei Darussalam	5300.257691(3887.137445, 7548.341532)	2597.659994(1905.088776, 3699.447455)	0.12(-0.10,0.34)
Australia	780989.9748(577019.6859, 1043568.207)	9008.464074(6655.733465, 12037.21815)	0.17(0.05,0.30)
Belgium	242278.201(175411.4649, 326058.7344)	6917.264524(5008.157968, 9309.275481)	0.80(0.56,1.03)
Iceland	5687.451962(4002.294476, 7921.804966)	4752.58195(3344.420773, 6619.665105)	-0.46(-0.67,-0.25)
Republic of Korea	586432.9351(437210.5159, 782359.0303)	3664.86(2732.31,4889.28)	0.44(0.24,0.64)
Denmark	112071.308(82756.34481, 155133.5561)	6145.405617(4537.926033, 8506.714557)	-1.00(-1.32,-0.69)
Norway	129188.6238(100629.2243, 164587.0175)	7279.234733(5670.032884, 9273.7851)	0.26(0.08,0.45)
Israel	253459.416(182743.0747, 354436.06)	7627.310353(5499.255729, 10665.98303)	-0.29(-0.54,-0.05)
Ukraine	954227.1638(677548.7527, 1283569.737)	6922.224297(4915.123585, 9311.365212)	-0.13(-0.39,0.13)
France	1484450.878(1089462.822, 2041129.723)	7472.085626(5483.886068, 10274.16689)	-0.53(-0.81,-0.25)
Austria	149933.5591(107341.8375, 206304.0706)	5312.10254(3803.09019, 7309.293423)	-0.69(-1.00,-0.38)
Luxembourg	12672.4627(9416.477069, 16839.39132)	5744.383327(4268.45635, 7633.237598)	-0.89(-1.18,-0.60)
Cyprus	27112.72647(18949.38625, 37782.23676)	5403.659743(3776.677928, 7530.129883)	0.20(-0.03,0.43)
New Zealand	126276.0082(95148.33146, 167643.863)	7009.911601(5281.932825, 9306.349456)	0.08(0.01,0.14)
Finland	147623.9362(109038.7605, 197499.5793)	8860.990479(6544.950931, 11854.72991)	-0.65(-0.90,-0.40)
Argentina	974368.545(728385.8097, 1246205.017)	5560.650878(4156.845183, 7112.001982)	0.20(-0.07,0.47)
Belize	9905.006912(7061.063061, 13797.5029)	5246.454402(3740.082739, 7308.220019)	0.47(0.24,0.70)
Italy	1142493.945(909792.544, 1458906.732)	7233.253756(5759.99581, 9236.497617)	-0.35(-0.73,0.03)
Greece	289991.9526(201085.5274, 408706.5549)	10417.00517(7223.334853, 14681.43601)	0.17(-0.25,0.59)
Netherlands	370106.1113(272447.1272, 507259.0487)	7009.031656(5159.57581, 9606.419949)	-0.08(-0.37,0.21)
Portugal	270789.3793(196592.5358, 382171.7552)	9174.260052(6660.494044, 12947.86035)	-0.37(-0.66,-0.08)
Spain	1099167.229(819637.2103, 1498540.895)	8852.773417(6601.418162, 12069.35819)	1.17(0.71,1.63)
Ireland	147295.8467(109767.8292, 201318.422)	9413.592155(7015.198318, 12866.14362)	0.44(0.15,0.73)
Sweden	275373.2261(210340.6567, 352137.4915)	8495.271726(6489.015142, 10863.45146)	0.16(-0.03,0.35)
Uruguay	82525.88716(60519.38423, 112998.2369)	6898.811364(5059.161798, 9446.169534)	1.05(0.80,1.31)
Switzerland	190033.6122(138306.0358, 254910.9097)	6844.235715(4981.219368, 9180.851389)	-1.05(-1.53,-0.57)
Bahamas	7585.69988(5413.888239, 10558.4764)	4904.670514(3500.446687, 6826.77257)	0.28(-0.02,0.58)
Canada	859519.6033(616889.9257, 1192339.395)	7246.233216(5200.728701, 10052.09107)	0.12(-0.20,0.43)
Guyana	32203.71658(23202.97616, 43356.49324)	10363.65001(7467.073671, 13952.78463)	0.70(0.46,0.93)
Jamaica	59258.3956(41852.07506, 83112.47955)	4966.144487(3507.409367, 6965.233836)	0.39(0.11,0.68)
Dominican Republic	260286.944(185132.137, 364706.4857)	5724.02081(4071.276832, 8020.331258)	0.20(-0.03,0.44)
Peru	519009.4426(369491.5549, 726780.7697)	3492.40272(2486.300259, 4890.49125)	-0.15(-0.63,0.33)
Suriname	21543.05427(15237.42939, 29572.49875)	10036.26307(7098.661496, 13776.94051)	0.60(0.34,0.86)
Venezuela (Bolivarian Republic of)	451828.5676(328799.3657, 630211.9806)	4825.849581(3511.810441, 6731.110957)	0.36(0.23,0.49)
Ecuador	430257.19(306420.4288, 589591.0175)	5890.33074(4194.973875, 8071.651504)	0.32(-0.04,0.68)
Malta	7141.088586(5151.734821, 9699.696676)	5334.898356(3848.71036, 7246.359603)	0.16(-0.08,0.41)
Panama	81119.72281(57943.64854, 112981.4775)	4914.992011(3510.768526, 6845.475308)	0.36(0.06,0.65)
Honduras	223949.5037(153628.768, 308457.107)	5094.809026(3495.025534, 7017.341083)	0.53(0.22,0.84)
Bahrain	61126.37193(44068.13532, 84165.6971)	8688.151912(6263.591999, 11962.82945)	-0.53(-0.75,-0.31)
Dominica	1284.090188(922.9971452, 1797.299831)	4958.200765(3563.928138, 6939.83451)	0.50(0.24,0.75)
Chile	608275.0935(442326.8512, 839031.9207)	8596.950603(6251.549884, 11858.31222)	-0.44(-0.74,-0.15)
Antigua and Barbuda	1609.033934(1149.479906, 2269.42788)	4677.634368(3341.661479, 6597.47046)	0.28(0.02,0.54)
India	32241303.32(26251449.5, 39943511.76)	5290.188804(4307.366947, 6553.975707)	-1.06(-1.45,-0.66)
Saint Vincent and the Grenadines	2357.606286(1704.216746, 3307.401455)	5705.504223(4124.274651, 8004.047614)	0.62(0.39,0.84)
Trinidad and Tobago	38872.08687(27536.86103, 53562.97413)	7809.109225(5531.947801, 10760.39773)	0.07(-0.24,0.39)
United Kingdom	1921663.98(1553989.625, 2432207.283)	8834.613382(7144.275835, 11181.77331)	-0.23(-0.60,0.14)
Grenada	2105.235417(1503.461809, 2924.73297)	5208.545654(3719.702514, 7236.057819)	0.35(0.15,0.55)
United States of America	11675054.58(9878242.249, 14005966.97)	10489.70026(8875.316128, 12583.95789)	0.74(0.36,1.12)
Nicaragua	160279.2876(116155.9048, 218744.6355)	5631.464609(4081.175283, 7685.663516)	0.16(-0.09,0.40)
Egypt	2842674.017(2004261.193, 4023652.09)	6734.30949(4748.10516, 9532.052668)	0.36(0.10,0.61)
Barbados	5202.576966(3701.538011, 7379.248304)	5266.921847(3747.318213, 7470.514009)	0.40(0.14,0.66)
Cuba	214548.1159(156770.438, 299117.7204)	5983.553879(4372.186437, 8342.124045)	-1.56(-1.93,-1.18)
Haiti	322342.0001(227851.657, 438468.4303)	5872.105773(4150.774736, 7987.581513)	0.03(-0.17,0.23)
Turkey	2429151.126(1759298.248, 3359255.423)	7624.538861(5522.026902, 10543.91933)	0.24(0.03,0.46)
Costa Rica	108054.5897(76916.82523, 150055.2888)	5677.273318(4041.270629, 7884.023161)	0.60(0.38,0.82)
Democratic Republic of the Congo	3193414.081(2298909.793, 4395667.668)	8849.466586(6370.650622, 12181.1056)	-0.06(-0.19,0.08)
Brazil	5780546.775(4701418.012, 7102196.688)	6780.693198(5514.854282, 8331.014114)	-0.42(-0.89,0.05)
Bolivia (Plurinational State of)	309129.0654(220707.0363, 446815.4402)	6290.809269(4491.411598, 9092.741599)	0.03(-0.44,0.49)
Iran (Islamic Republic of)	3382759.411(2658370.742, 4411386.475)	9747.699663(7660.314091, 12711.77321)	0.91(0.66,1.16)
Iraq	1144738.209(819214.6455, 1625689.777)	6565.190015(4698.279282, 9323.496157)	0.31(-0.24,0.85)
Saudi Arabia	1298188.377(927414.1367, 1822717.117)	7008.810561(5007.031421, 9840.69739)	0.50(0.32,0.68)
Guatemala	407996.5087(290584.1907, 582682.3164)	5994.024808(4269.077825, 8560.397418)	0.07(-0.19,0.33)
Tunisia	470974.355(341714.2531, 675512.2481)	10822.63429(7852.334962, 15522.7603)	0.35(0.03,0.66)
Gabon	75038.15539(53421.34876, 105513.4659)	10010.99167(7127.049892, 14076.76431)	-0.09(-0.25,0.07)
Saint Lucia	3912.193108(2802.289877, 5598.175548)	5919.100268(4239.83027, 8469.971055)	0.46(0.18,0.73)
Colombia	635471.2863(459926.135, 859360.4672)	3162.475777(2288.860713, 4276.678931)	-0.64(-1.02,-0.25)
Angola	1236057.002(900836.2996, 1707023.449)	10159.8052(7404.449237, 14030.92712)	-0.11(-0.26,0.04)
Bangladesh	4930373.849(3563789.043, 6866180.426)	7164.773939(5178.865465, 9977.870256)	-0.26(-0.48,-0.03)
Mexico	3541953.819(2886711.85, 4353159.512)	6876.030171(5604.00242, 8450.831849)	1.77(1.46,2.09)
Palestine	261475.1897(186638.7392, 366370.1209)	11974.30024(8547.152417, 16777.98124)	0.26(-0.02,0.53)
Libya	234071.4649(169744.6741, 327312.4355)	7801.001981(5657.154916, 10908.48455)	0.40(0.24,0.55)
Morocco	1386761.704(990010.0956, 1948678.849)	9445.717394(6743.303879, 13273.13095)	0.16(-0.09,0.41)
Paraguay	186630.6736(135640.558, 255873.961)	6099.931536(4433.344751, 8363.11424)	0.68(0.45,0.92)
Kuwait	139080.1409(96642.13408, 199259.7168)	6551.922009(4552.711271, 9386.919765)	0.27(0.15,0.38)
Lebanon	240814.6018(172707.2011, 343969.6303)	10378.38103(7443.158039, 14824.05078)	0.44(0.17,0.71)
United Arab Emirates	275771.6348(195175.1073, 393573.9244)	6864.445264(4858.254701, 9796.753259)	-0.13(-0.41,0.15)
Congo	215725.032(157061.9341, 305637.4794)	9736.5785(7088.866031, 13794.70562)	-0.20(-0.37,-0.02)
El Salvador	159050.9657(114364.167, 221929.3269)	6136.343359(4412.282525, 8562.252641)	-0.31(-0.58,-0.04)
Qatar	116699.2285(82440.34758, 167606.1967)	7061.94707(4988.802227, 10142.53569)	-0.32(-0.51,-0.12)
Equatorial Guinea	66937.15285(47923.31968, 97050.26465)	9622.81603(6889.406992, 13951.84591)	-0.21(-0.38,-0.04)
Algeria	1185921.341(839538.057, 1710349.184)	6964.977184(4930.650297, 10044.96895)	0.13(-0.07,0.33)
Afghanistan	1158998.103(839760.0129, 1621209.128)	9483.67547(6871.462013, 13265.78638)	0.19(-0.00,0.38)
Central African Republic	216991.2731(149187.1045, 312433.5918)	9939.014582(6833.329221, 14310.63093)	0.01(-0.12,0.14)
Jordan	362199.4624(259673.6884, 513859.0455)	6747.113702(4837.246001, 9572.254425)	-0.18(-0.35,-0.01)
Djibouti	30876.21385(21762.21926, 43340.63134)	5709.724524(4024.336586, 8014.682981)	0.28(0.13,0.44)
Yemen	1081021.008(780025.147, 1544540.998)	7856.443245(5668.921557, 11225.12754)	-0.02(-0.09,0.05)
Nepal	1024486.643(714929.1551, 1429047.862)	7641.076362(5332.259142, 10658.4736)	0.54(0.27,0.80)
Syrian Arab Republic	377224.2758(259419.0278, 532605.6771)	7416.672255(5100.482736, 10471.65308)	0.27(0.04,0.51)
Pakistan	5256021.021(4016624.357, 6946943.347)	5314.14493(4061.04235, 7023.766386)	0.18(-0.03,0.39)
South Africa	1843883.512(1493661.908, 2321144.987)	7604.591654(6160.198736, 9572.925666)	0.74(0.39,1.08)
Oman	165418.142(115357.3068, 230253.7346)	7147.642081(4984.536343, 9949.158317)	0.32(0.12,0.51)
Mauritius	29607.52333(21220.29357, 41023.47913)	6504.173352(4661.668807, 9012.027681)	-0.40(-0.63,-0.17)
Cabo Verde	18706.18977(13510.73159, 26555.67875)	7463.990974(5390.94171, 10596.02992)	0.55(0.35,0.76)
Burundi	327222.9121(224472.6246, 468254.9163)	6206.50159(4257.616596, 8881.483463)	-0.77(-1.01,-0.52)
Seychelles	1395.969062(1008.394627, 1933.190835)	3636.727487(2627.032761, 5036.277982)	-0.14(-0.42,0.15)
United Republic of Tanzania	1349168.971(957788.4899, 1917528.13)	5782.097766(4104.768794, 8217.899583)	-0.08(-0.23,0.08)
Rwanda	376958.1905(267735.9121, 522901.3776)	6646.680921(4720.829056, 9220.01086)	-0.75(-1.00,-0.50)
Bhutan	15681.79778(11354.16196, 22445.06689)	4524.562871(3275.939427, 6475.923087)	-0.00(-0.17,0.17)
Ethiopia	2749895.761(2178294.24, 3589046.24)	5932.278237(4699.17722, 7742.555628)	-0.38(-0.64,-0.13)
Comoros	16440.07515(11520.35902, 23331.83951)	5306.892622(3718.797373, 7531.569402)	-0.04(-0.24,0.17)
Zimbabwe	256599.1471(181348.8944, 361724.5023)	4048.816276(2861.460624, 5707.563993)	0.38(0.13,0.63)
Madagascar	721603.3012(499491.7214, 1007491.951)	6161.881505(4265.236585, 8603.128629)	0.01(-0.17,0.19)
Lesotho	89414.76557(66169.26222, 125517.5923)	10749.25731(7954.731205, 15089.46412)	0.54(0.24,0.84)
Côte d'Ivoire	479260.5007(343730.718, 657895.9152)	4274.628549(3065.808967, 5867.916628)	0.01(-0.08,0.10)
Kenya	1278347.228(1048385.22, 1607808.999)	5904.157796(4842.058275, 7425.805626)	-0.09(-0.27,0.08)
Malawi	429345.7205(303169.1527, 607545.415)	5246.677221(3704.778251, 7424.307586)	-0.18(-0.37,0.02)
Zambia	444107.6977(327970.3394, 640949.2938)	5487.636615(4052.580156, 7919.918595)	0.09(-0.09,0.26)
Botswana	74596.75728(53424.46909, 104646.2291)	7001.9311(5014.620812, 9822.487103)	0.35(0.14,0.56)
Ghana	779510.2094(551156.6456, 1124627.922)	5450.457982(3853.77395, 7863.575311)	0.02(-0.13,0.17)
Guinea-Bissau	46512.89723(33364.42249, 65751.53618)	5512.431955(3954.152927, 7792.481027)	0.24(0.11,0.37)
Benin	278314.8199(199791.9801, 398848.8874)	5308.773599(3810.97345, 7607.925602)	0.09(-0.00,0.18)
Gambia	73297.92354(50759.7766, 102579.4122)	7328.800645(5075.290888, 10256.55334)	-0.22(-0.39,-0.05)
Togo	176658.8808(124312.7543, 244935.3206)	5250.637427(3694.811137, 7279.942882)	0.17(0.08,0.26)
Namibia	65138.75872(46517.39787, 90428.8458)	6232.890265(4451.080157, 8652.806467)	0.17(-0.21,0.55)
Eritrea	166544.7873(119268.5035, 233526.8082)	5948.122074(4259.656693, 8340.374891)	-0.05(-0.18,0.08)
Uganda	1620305.663(1142786.096, 2313361.671)	9421.1857(6644.672222, 13450.92497)	-0.56(-0.92,-0.21)
Somalia	565771.1487(401365.5903, 784300.7247)	6824.173479(4841.159579, 9460.016152)	0.18(-0.02,0.39)
Senegal	322848.5565(236828.2601, 461524.8591)	5007.067542(3672.976294, 7157.802305)	0.17(-0.06,0.40)
Mozambique	811228.4734(573509.0051, 1172388.613)	6746.975487(4769.866106, 9750.739147)	0.22(0.06,0.38)
Nigeria	3483960.027(2783166.447, 4423828.989)	3873.704921(3094.514712, 4918.715482)	-0.69(-0.91,-0.47)
Burkina Faso	425382.561(306544.3767, 609746.0952)	4915.16185(3542.023965, 7045.424566)	0.36(0.22,0.51)
Guinea	281138.9342(200043.9946, 405666.6722)	5440.982586(3871.523146, 7851.012545)	0.20(0.07,0.33)
Mauritania	70817.18272(49983.36046, 101695.7882)	4148.561087(2928.089148, 5957.469268)	-0.13(-0.32,0.06)
Sao Tome and Principe	4033.656959(2905.758749, 5563.008252)	4438.05724(3197.079916, 6120.735922)	0.19(0.05,0.33)
Niger	392189.8464(276684.7752, 554819.4165)	4398.028442(3102.751185, 6221.761212)	-0.08(-0.14,-0.03)
Bermuda	909.0640126(637.1742004, 1283.308112)	5192.078573(3639.192034, 7329.557057)	-0.43(-0.71,-0.15)
Liberia	123009.4737(87793.8765, 175146.8121)	5478.795781(3910.306302, 7800.973259)	0.25(0.05,0.45)
Sierra Leone	182677.2857(129103.7529, 257533.9796)	4897.86218(3461.472432, 6904.886579)	0.17(0.08,0.26)
Cameroon	712602.5448(515518.6682, 1021917.378)	5527.098897(3998.47388, 7926.211396)	0.12(0.04,0.21)
Nauru	203.9613045(140.3890908, 303.0106779)	4382.323143(3016.407271, 6510.503107)	0.14(0.04,0.24)
Chad	384403.3806(267857.5214, 543546.4713)	6108.534772(4256.51039, 8637.469616)	0.09(-0.02,0.19)
Mali	350330.6914(250776.2956, 497947.0232)	3933.153101(2815.45862, 5590.437625)	-0.11(-0.30,0.09)
Greenland	3452.843467(2552.660935, 4597.013357)	16927.1130220914(12514.0860200072, 22536.2561062865)	-0.11(-0.35,0.13)
Eswatini	43792.1008(31002.88558, 62249.67298)	8601.322014(6089.358524, 12226.62245)	0.81(0.47,1.15)
Niue	24.74882006(17.24524281, 35.12738909)	4358.622758(3037.135006, 6186.437863)	0.15(0.05,0.25)
American Samoa	543.698837(393.5717794, 747.2298725)	3111.382191(2252.261992, 4276.113098)	-0.06(-0.19,0.08)
Monaco	788.7663275(538.2468189, 1148.646323)	8461.604933(5774.120648, 12322.26967)	0.24(0.03,0.45)
Tuvalu	215.8655718(150.3600727, 312.1448554)	4344.331758(3026.022322, 6281.968899)	0.10(-0.00,0.21)
San Marino	777.9183058(524.7755952, 1124.997232)	8679.852037(5855.337874, 12552.48712)	0.35(0.09,0.60)
Cook Islands	260.2658458(173.7061251, 379.3003075)	4416.750261(2947.818878, 6436.782848)	0.14(0.03,0.24)
Northern Mariana Islands	687.2382347(510.4626465, 938.2540554)	4168.129779(3095.978149, 5690.551648)	0.52(0.29,0.76)
Palau	256.7900545(175.1373799, 366.7546203)	4359.984006(2973.620519, 6227.049103)	0.09(-0.01,0.20)
Tokelau	21.61093916(14.58790213, 31.97827234)	4368.008014(2948.510148, 6463.455793)	0.12(0.02,0.23)
Saint Kitts and Nevis	1426.589826(935.5851537, 2140.110679)	6277.023817(4116.593422, 9416.529867)	0.33(0.14,0.51)
United States Virgin Islands	1218.043708(892.6242225, 1664.647494)	5266.58127(3859.531462, 7197.608148)	0.43(0.22,0.64)
Guam	2827.165316(2103.087606, 3879.875248)	5099.757153(3793.635979, 6998.678653)	0.37(0.16,0.59)
Puerto Rico	41886.96134(29938.99047, 57985.42719)	4049.902614(2894.695435, 5606.40652)	-0.07(-0.33,0.20)
South Sudan	203507.3381(141976.3262, 285249.9493)	5654.395426(3944.773181, 7925.591402)	0.20(0.08,0.31)
Sudan	1475552.941(1026720.376, 2110441.93)	7982.179855(5554.166489, 11416.68767)	0.00(-0.19,0.20)
