# Supplementary material for: Global, regional and national burden of depressive disorders in adolescents and young adults, 1990–2021: systematic analysis of the global burden of disease study 2021
Source: Front Public Health. 2025 Jun 11;13:1599602. doi: 10.3389/fpubh.2025.1599602 (PMC12187749; doi:10.3389/fpubh.2025.1599602)
Supplement: Supplementary file 6 [file Table_3.XLS]

## Sheet: Sheet1
	Rate per 10000(95% UI)
	2021
Location	DALYs cases	DALYs rate	EAPCa
Democratic People's Republic of Korea	41085.36018(26645.32049, 59889.99429)	408.4700393(264.9073797, 595.4254316)	-0.48(-0.57,-0.39)
Cambodia	50222.09338(32522.45045, 75061.14152)	693.3742735(449.0101654, 1036.306155)	-0.50(-0.70,-0.30)
Sri Lanka	60614.30082(39276.3332, 89267.26195)	751.6056787(487.0189818, 1106.896889)	-0.85(-1.19,-0.51)
Lao People's Democratic Republic	19712.41683(12301.34995, 28978.18929)	614.5041946(383.4756139, 903.3503619)	-0.22(-0.41,-0.03)
Timor-Leste	3487.876517(2101.464756, 5349.658775)	610.474397(367.8141768, 936.3375392)	-0.55(-0.78,-0.33)
Maldives	1704.333133(1096.409462, 2491.241294)	655.0956242(421.4276112, 957.5600206)	-1.07(-1.26,-0.88)
China	1855751.597(1248140.838, 2547641.304)	402.1610212(270.4853359, 552.1008469)	-1.28(-1.49,-1.07)
Philippines	320343.1412(215536.4994, 452673.8443)	677.9712955(456.1594768, 958.0347858)	-0.18(-0.57,0.22)
Indonesia	613214.7825(413643.2541, 865147.8615)	538.5006547(363.2449339, 759.7381914)	0.28(0.07,0.49)
Kiribati	320.3421217(207.1212598, 473.9785806)	644.2462802(416.5455997, 953.2275552)	-0.25(-0.37,-0.12)
Taiwan (Province of China)	30896.68324(19038.4584, 44767.96941)	409.5110731(252.3396918, 593.3639883)	0.40(0.35,0.44)
Armenia	8052.145151(5047.451677, 11895.922)	749.0037926(469.5097242, 1106.548693)	0.80(0.53,1.06)
Papua New Guinea	28597.74949(17472.04144, 42124.1466)	668.2443668(408.2696534, 984.316045)	-0.18(-0.23,-0.13)
Malaysia	100176.2504(63048.01554, 145077.5471)	720.5624968(453.5010575, 1043.535161)	1.04(0.79,1.30)
Thailand	122481.8065(76857.41692, 182188.4077)	577.7523091(362.539967, 859.3910903)	-0.21(-0.33,-0.08)
Solomon Islands	1804.88347(1130.527384, 2624.59213)	659.874955(413.3267988, 959.5647821)	-0.10(-0.19,-0.01)
Myanmar	106851.4216(67402.0283, 159579.1993)	475.2815988(299.8083067, 709.8179495)	0.26(-0.01,0.53)
Micronesia (Federated States of)	263.0834719(169.5613152, 384.4437036)	619.5145746(399.2866039, 905.2962384)	-0.19(-0.30,-0.07)
Georgia	9168.608815(5864.083959, 13719.72754)	808.027114(516.8001966, 1209.116025)	0.42(0.18,0.66)
Viet Nam	192075.4221(122338.1906, 280641.2834)	500.3245702(318.6706657, 731.0239275)	-0.18(-0.33,-0.03)
Bosnia and Herzegovina	6882.698369(4296.895262, 10448.23979)	683.978287(427.010295, 1038.309217)	-1.00(-1.31,-0.68)
North Macedonia	5092.871293(3242.668864, 7380.901778)	665.9365047(424.0067036, 965.1160707)	0.16(-0.17,0.50)
Kyrgyzstan	22648.88417(13789.07645, 33660.66814)	832.2089093(506.664796, 1236.825078)	0.10(-0.13,0.34)
Fiji	2431.486538(1545.469111, 3773.221735)	681.5980816(433.2283007, 1057.715376)	0.18(0.03,0.32)
Poland	67046.69783(44184.17902, 95218.33219)	554.170902(365.2019732, 787.0220421)	0.04(-0.28,0.36)
Tajikistan	27012.16397(16881.03183, 39987.98408)	647.5936979(404.7084063, 958.6779686)	-0.02(-0.26,0.23)
Vanuatu	830.301792(521.6516628, 1252.857632)	666.1665827(418.5308389, 1005.190999)	-0.15(-0.26,-0.05)
Marshall Islands	147.8796528(89.8543095, 220.0500689)	623.4035175(378.7910745, 927.6461253)	-0.08(-0.17,0.02)
Samoa	479.1888238(295.4631049, 728.9539261)	596.3905501(367.7285339, 907.2440994)	-0.29(-0.41,-0.16)
Uzbekistan	98605.55548(63475.7975, 146252.7963)	717.8030444(462.0745806, 1064.65302)	0.09(-0.07,0.26)
Estonia	3660.766449(2376.205029, 5354.253784)	925.7130441(600.8807229, 1353.952141)	-1.11(-1.40,-0.82)
Lithuania	9618.183023(5973.503814, 14250.077)	1194.663191(741.9618771, 1769.98529)	-0.05(-0.37,0.27)
Kazakhstan	58423.79588(38201.22644, 86379.70415)	838.2928608(548.1296605, 1239.417744)	0.55(0.39,0.71)
Croatia	8406.87651(5494.884548, 12147.04603)	673.5275208(440.2296099, 973.1759218)	-0.65(-0.90,-0.39)
Albania	5682.854331(3605.32578, 8707.963154)	599.4117932(380.2798146, 918.4919242)	0.26(0.02,0.50)
Tonga	214.4780817(137.7659631, 319.1288293)	551.3933457(354.1771482, 820.4358762)	0.05(-0.05,0.15)
Azerbaijan	27659.11301(17036.26237, 41578.20147)	652.9693177(402.1877568, 981.5676244)	0.38(0.12,0.64)
Serbia	18804.69421(11996.12959, 28517.83297)	634.3744184(404.6881937, 962.0461516)	-0.35(-0.58,-0.11)
Hungary	17070.20625(10848.78566, 24465.91144)	620.3924976(394.2837673, 889.1789402)	-0.90(-1.13,-0.67)
Montenegro	1463.860353(914.0553132, 2207.27831)	711.5494384(444.3016326, 1072.908108)	0.18(-0.07,0.42)
Mongolia	11317.75895(7131.584605, 16930.80558)	896.72（565.04，1,341.44）	-0.02(-0.07,0.03)
Bulgaria	13374.88672(8505.354681, 19584.268)	704.086906(447.7427723, 1030.963996)	-0.27(-0.59,0.06)
Slovenia	4085.718301(2592.593062, 6254.285926)	717.5481488(455.3202682, 1098.399586)	-0.85(-1.09,-0.61)
Japan	234623.4899(158959.5157, 325020.1433)	723.9200622(490.4623255, 1002.834808)	0.53(0.27,0.78)
Turkmenistan	14552.54937(9312.285336, 21575.31699)	699.6865106(447.7346385, 1037.341147)	-0.04(-0.23,0.14)
Russian Federation	419773.3191(275935.8425, 593003.8816)	903.2195737(593.7267631, 1275.957019)	0.26(-0.01,0.53)
Romania	35042.60189(22726.7933, 51165.63103)	650.2325403(421.7067153, 949.4031963)	0.30(0.05,0.55)
Czechia	20524.03131(13090.40592, 30433.82135)	695.006999(443.281517, 1030.583053)	-0.28(-0.50,-0.06)
Belarus	34532.10113(21661.99196, 49648.37623)	1177.090195(738.3888471, 1692.356241)	0.33(0.05,0.61)
Singapore	11277.96579(7170.462714, 16446.84978)	586.2615172(372.7415413, 854.9551652)	-1.60(-1.89,-1.31)
Slovakia	11470.51158(7170.240678, 17233.6018)	670.2781398(418.9922611, 1007.043711)	-0.04(-0.35,0.28)
Andorra	288.9758641(179.6099906, 442.5308613)	1133.362024(704.4295659, 1735.604024)	0.17(-0.08,0.42)
Latvia	5481.489979(3329.897829, 8329.991337)	1017.709554(618.238626, 1546.570695)	-0.27(-0.54,-0.00)
Germany	257068.1462(161179.1506, 383852.1012)	1016.142668(637.1112663, 1517.29611)	0.83(0.66,1.00)
Republic of Moldova	9832.143828(6159.020891, 14693.71846)	792.7482552(496.5908911, 1184.728364)	-0.29(-0.60,0.03)
Brunei Darussalam	899.1401944(553.8799361, 1365.026436)	440.669237(271.4569433, 669.0004092)	0.11(-0.07,0.30)
Australia	119248.2634(77565.59459, 172763.0154)	1375.489739(894.6937794, 1992.764911)	0.17(0.06,0.28)
Belgium	37247.07872(22917.65537, 53880.56147)	1063.438209(654.3200493, 1538.339375)	0.68(0.48,0.89)
Iceland	930.7240867(575.435253, 1342.853597)	777.7371175(480.8485795, 1122.123195)	-0.38(-0.56,-0.20)
Republic of Korea	96393.0817(61366.51436, 140765.2839)	602.399767(383.504431, 879.6997948)	0.42(0.25,0.60)
Denmark	17591.83786(10877.24254, 25871.95176)	964.6445744(596.4512112, 1418.682805)	-0.89(-1.17,-0.61)
Norway	20190.66966(13381.14293, 28786.3683)	1137.659181(753.9710354, 1621.990589)	0.23(0.06,0.40)
Israel	39579.42746(24231.1719, 61266.93577)	1191.056863(729.1844636, 1843.695298)	-0.25(-0.47,-0.03)
Ukraine	147380.5118(94170.58848, 218327.6108)	1069.138459(683.1391521, 1583.80808)	-0.04(-0.27,0.18)
France	227846.576(145058.6138, 322140.9693)	1146.881416(730.1625127, 1621.518732)	-0.52(-0.78,-0.27)
Austria	24105.85417(14889.72869, 35715.9859)	854.0634257(527.5387716, 1265.407028)	-0.60(-0.87,-0.33)
Luxembourg	2027.675184(1257.695536, 2929.142534)	919.1381185(570.1090181, 1327.770137)	-0.79(-1.04,-0.53)
Cyprus	4398.240654(2675.540656, 6557.532766)	876.5845069(533.2444655, 1306.93886)	0.20(0.01,0.40)
New Zealand	19779.94103(12990.84167, 28493.39581)	1098.036279(721.1556105, 1581.742952)	0.13(0.07,0.19)
Finland	22884.2042(15099.77147, 32910.57175)	1373.60323(906.3498421, 1975.426685)	-0.57(-0.78,-0.36)
Argentina	150867.98(93456.71501, 218312.8458)	860.9926602(533.3507193, 1245.895636)	0.17(-0.08,0.42)
Belize	1516.228432(944.9052723, 2230.985352)	803.1113356(500.4945952, 1181.701641)	0.44(0.24,0.64)
Italy	177212.6131(118992.1869, 248064.7891)	1121.952379(753.3525117, 1570.525232)	-0.28(-0.61,0.05)
Greece	43966.58001(27293.91939, 66607.71953)	1579.354486(980.4441012, 2392.662804)	0.17(-0.22,0.55)
Netherlands	57352.63443(35705.41027, 86244.00038)	1086.138321(676.1854054, 1633.280052)	-0.05(-0.30,0.20)
Portugal	41102.30078(25101.57178, 61800.6653)	1392.533182(850.4334542, 2093.787342)	-0.34(-0.59,-0.08)
Spain	168914.084(110485.2115, 250325.8914)	1360.446412(889.8559907, 2016.143075)	0.103(0.63,1.44)
Ireland	22230.92479(14530.41217, 32577.0337)	1420.765513(928.6302161, 2081.979334)	0.42(0.17,0.68)
Sweden	42505.81988(28496.59048, 60240.7551)	1311.305732(879.1206135, 1858.42898)	0.16(-0.00,0.32)
Uruguay	12502.85582(7812.450384, 18977.82307)	1045.185296(653.0874536, 1586.464878)	0.95(0.72,1.18)
Switzerland	29877.926(19316.33815, 43631.91821)	1076.081046(695.6957239, 1571.443754)	-0.95(-1.37,-0.52)
Bahamas	1172.18815(712.8553666, 1750.471409)	757.8993038(460.9094418, 1131.798732)	0.24(-0.02,0.50)
Canada	135015.7223(83470.24344, 199907.9153)	1138.258403(703.7010537, 1685.336054)	0.10(-0.17,0.37)
Guyana	4698.784083(2956.874935, 7086.16836)	1512.140799(951.5677136, 2280.437683)	0.65(0.42,0.87)
Jamaica	9191.819943(5692.88376, 14484.78093)	770.3196394(477.0916089, 1213.895757)	0.36(0.11,0.61)
Dominican Republic	39755.18882(23580.27862, 60594.04188)	874.2640893(518.5584933, 1332.53536)	0.20(-0.02,0.41)
Peru	83904.79915(52959.1777, 125780.4942)	564.5934828 (356.3611008, 846.3740813)	-0.06(-0.45,0.34)
Suriname	3171.746082(1943.240239, 4809.425898)	1477.621403 (905.2973642, 2240.567327)	0.57(0.33,0.81)
Venezuela (Bolivarian Republic of)	69817.3642(42460.10095, 104606.2593)	745.6989705 (453.5039947, 1117.269045)	0.36(0.24,0.47)
Ecuador	66188.80968(41130.85378, 97506.83188)	906.1416972 (563.0918857, 1334.893414)	0.32(-0.01,0.64)
Malta	1156.091544(735.3486393, 1721.220924)	863.6821691 (549.3574544, 1285.873795)	0.16(-0.05,0.37)
Panama	12466.72799(7686.720223, 18757.77819)	755.3510583 (465.7334515, 1136.521758)	0.33(0.07,0.59)
Honduras	33953.45802(19966.11242, 51729.00068)	772.4347744 (454.2252967, 1176.825022)	0.50(0.22,0.78)
Bahrain	9365.435192(5787.49602, 14265.72106)	1331.149242 (822.6014897, 2027.647769)	-0.48(-0.68,-0.29)
Dominica	198.2715459(122.9223597, 308.6521044)	765.5771688 (474.6346819, 1191.784748)	0.45(0.23,0.67)
Chile	91839.57394(58057.30881, 134512.6718)	1297.9987 (820.5429111, 1901.111532)	-0.41(-0.68,-0.13)
Antigua and Barbuda	251.5060226(152.538775, 401.6856646)	731.1550058 (443.4465933, 1167.743346)	0.25(0.02,0.48)
India	5034818.122(3363390.708, 7076632.702)	826.1185411 (551.8688773, 1161.141742)	-0.83(-1.17,-0.50)
Saint Vincent and the Grenadines	360.4810006(225.2696161, 546.0316557)	872.3788546 (545.1617403, 1321.419075)	0.58(0.38,0.78)
Trinidad and Tobago	5820.848074(3526.958845, 9001.357917)	1169.364499 (708.539445, 1808.304951)	0.10(-0.19,0.38)
United Kingdom	291613.7503(193304.2623, 412266.978)	1340.658288 (888.6925291, 1895.346636)	-0.23(-0.56,0.10)
Grenada	324.2771393(201.393625, 503.3309232)	802.2914069 (498.2663134, 1245.286903)	0.35(0.17,0.53)
United States of America	1769544.821(1228824.645, 2430898.19)	1589.885052 (1104.063549, 2184.092005)	0.57(0.26,0.88)
Nicaragua	24441.37243(15955.78658, 36717.57441)	858.7555252 (560.611722, 1290.083852)	0.21(-0.01,0.43)
Egypt	441239.404(271931.515, 653298.1502)	1045.298436 (644.2071692, 1547.666706)	0.35(0.13,0.57)
Barbados	803.2194183(502.1573888, 1213.503374)	813.1535448 (508.3680144, 1228.511846)	0.35(0.13,0.58)
Cuba	32761.83005(21463.38241, 48446.43225)	913.6979576 (598.5944203, 1351.127398)	-1.44(-1.78,-1.10)
Haiti	48468.71241(29665.10687, 71474.03655)	882.9547681 (540.4093952, 1302.042869)	0.07(-0.11,0.25)
Turkey	372928.9283(223641.2794, 575454.8494)	1170.536932 (701.9578188, 1806.218566)	0.26(0.07,0.45)
Costa Rica	16494.54878(10248.82199, 24442.98509)	866.6365951 (538.4811863, 1284.253704)	0.56(0.36,0.76)
Democratic Republic of the Congo	478720.8453(305010.8461, 707115.4034)	1326.612841 (845.2343551, 1959.531078)	-0.01(-0.13,0.12)
Brazil	859228.5742(577962.2893, 1209094.576)	1007.89174 (677.9609467, 1418.291329)	-0.35(-0.78,0.09)
Bolivia (Plurinational State of)	46676.08214(28784.17565, 70315.99897)	949.8632223 (585.7610274, 1430.938037)	0.06(-0.35,0.48)
Iran (Islamic Republic of)	510348.4778(327679.3922, 747010.156)	1470.611143 (944.2351385, 2152.571248)	0.92(0.69,1.16)
Iraq	175537.2287(108615.4171, 258816.6793)	1006.723854 (622.92046, 1484.33997)	0.32(-0.14,0.78)
Saudi Arabia	203518.2306(126807.4311, 302969.9732)	1098.777919 (684.6227236, 1635.709567)	0.50(0.34,0.65)
Guatemala	60924.31658(37683.33015, 97270.53153)	895.0612498 (553.619482, 1429.036687)	0.13(-0.11,0.36)
Tunisia	70791.5138(43748.94478, 111874.864)	1626.735419 (1005.317646, 2570.799718)	0.35(0.06,0.64)
Gabon	11222.67737(6666.883399, 17441.2796)	1497.240025 (889.4423617, 2326.876292)	-0.06(-0.21,0.08)
Saint Lucia	597.8367254(368.7365703, 897.7909252)	904.5196452 (557.8939158, 1358.346677)	0.45(0.21,0.70)
Colombia	102433.8154(63554.17002, 150687.3791)	509.7704126 (316.2826198, 749.9082912)	-0.50(-0.70,-0.30)
Angola	184026.9327(115224.6903, 274062.8575)	1512.614536 (947.0925747, 2252.667345)	-0.06(-0.20,0.07)
Bangladesh	747123.8903(457421.8573, 1118551.935)	1085.713567 (664.7212368, 1625.469387)	-0.22(-0.41,-0.02)
Mexico	527463.5284(352484.3071, 740265.8658)	1023.970193 (684.2812906, 1437.085487)	1.59(1.31,1.87)
Palestine	39021.5393(23816.02946, 60260.87347)	1786.997948 (1090.65907, 2759.656824)	0.25(0.00,0.51)
Libya	35793.51011(22436.22407, 54043.16348)	1192.90595 (747.7418424, 1801.120121)	0.39(0.26,0.53)
Morocco	208815.3492(130722.9518, 313588.5626)	1422.314136 (890.3995947, 2135.961017)	0.16(-0.06,0.39)
Paraguay	28290.59743(17838.74659, 41481.86178)	924.6642265 (583.0506359, 1355.814197)	0.64(0.43,0.85)
Kuwait	21950.75901(13334.66074, 34745.13342)	1034.07762 (628.1821157, 1636.807403)	0.26(0.15,0.36)
Lebanon	36006.29851(21690.26459, 54838.2676)	1551.76257 (934.784805, 2363.363483)	0.45(0.21,0.69)
United Arab Emirates	43003.44683(25803.097, 65245.04908)	1070.432088 (642.2848643, 1624.06503)	-0.09(-0.33,0.16)
Congo	32329.64952(20363.05558, 49630.27937)	1459.173131 (919.0703893, 2240.023361)	-0.13(-0.29,0.02)
El Salvador	24107.33681(14469.64402, 36951.99534)	930.084866 (558.2531586, 1425.644479)	-0.24(-0.48,0.01)
Qatar	18268.07825(11092.82639, 28376.26746)	1105.476046 (671.2722425, 1717.16387)	-0.25(-0.42,-0.08)
Equatorial Guinea	10027.93566(6370.243069, 15006.7305)	1441.605684 (915.779571, 2157.352094)	-0.14(-0.29,0.01)
Algeria	184472.041(112880.9603, 288485.6441)	1083.413808 (662.9557004, 1694.291063)	0.16(-0.01,0.34)
Afghanistan	171162.526(105577.8058, 257641.2)	1400.562991 (863.9062002, 2108.187686)	0.24(0.06,0.41)
Central African Republic	32205.53262(20017.55975, 47848.72695)	1475.134247 (916.8793536, 2191.65125)	0.04(-0.08,0.16)
Jordan	55990.21834(35523.56333, 85488.2155)	1042.995389 (661.7390298, 1592.489139)	-0.13(-0.27,0.02)
Djibouti	5058.420184(3087.852553, 7378.791306)	935.4186339 (571.0152006, 1364.508806)	0.31(0.18,0.43)
Yemen	162989.1862(99826.17431, 244498.0666)	1184.542466 (725.4980864, 1776.917533)	0.02(-0.04,0.08)
Nepal	153713.918(95331.49458, 235108.2718)	1146.466665 (711.0246237, 1753.541904)	0.52(0.28,0.76)
Syrian Arab Republic	57033.89461(35249.90565, 86847.74086)	1121.35334572775(693.054540696139,1707.52857486838)	0.23(0.04,0.43)
Pakistan	814930.7584(524306.2838, 1193274.457)	823.9427013 (530.1043449, 1206.470328)	0.19(0.01,0.37)
South Africa	281593.3383(189621.4891, 398440.2714)	1161.354466 (782.0418069, 1643.257582)	0.66(0.35,0.97)
Oman	25789.34971(15430.35483, 38546.37893)	1114.345978 (666.7385586, 1665.571363)	0.33(0.16,0.51)
Mauritius	4710.013058(2870.589278, 7039.138141)	1034.694496 (630.6103377, 1546.356114)	-0.35(-0.56,-0.14)
Cabo Verde	2946.177157(1821.30728, 4503.17256)	1175.559533 (726.7231471, 1796.819115)	0.54(0.36,0.72)
Burundi	52327.79881(31310.14224, 80285.57461)	992.5116931 (593.8656506, 1522.792347)	-0.64(-0.87,-0.42)
Seychelles	238.2534435(145.1237707, 360.6461922)	620.6891476 (378.0711339, 939.5422552)	-0.05(-0.27,0.17)
United Republic of Tanzania	217591.7878(133628.3919, 314725.9457)	932.5273688 (572.6876641, 1348.81266)	0.02(-0.10,0.14)
Rwanda	60108.09385(36684.50892, 93365.65111)	1059.850484 (646.8362585, 1646.261329)	-0.60(-0.82,-0.39)
Bhutan	2515.321876(1579.516152, 3863.584548)	725.7287799 (455.7270943, 1114.733874)	0.07(-0.08,0.22)
Ethiopia	438446.4856(281753.0222, 629151.7076)	945.8491416 (607.8184291, 1357.252532)	-0.31(-0.54,-0.08)
Comoros	2712.382349(1695.936396, 4160.652988)	875.5630219 (547.45202, 1343.067988)	0.03(-0.13,0.19)
Zimbabwe	42740.54769(27692.81237, 63389.60422)	674.3928307 (436.9582313, 1000.209331)	0.37(0.17,0.57)
Madagascar	115628.0682(68799.57831, 178401.52)	987.3658473(587.4901742, 1523.398001)	0.05(-0.10,0.20)
Lesotho	13218.07653(8033.3871, 19546.43911)	1589.049694(965.7571039, 2349.832293)	0.46(0.19,0.74)
Côte d'Ivoire	79796.63931(50544.9615, 116732.1561)	711.7235658 (450.821495, 1041.159466)	0.08(0.00,0.15)
Kenya	204812.8407(139442.5308, 285986.5222)	945.945909(644.0274501, 1320.853613)	-0.02(-0.16,0.12)
Malawi	69940.73502(43968.00865, 104304.9445)	854.687595(537.2964919, 1274.624039)	-0.07(-0.22,0.09)
Zambia	71753.51906(46244.55264, 108026.2045)	886.6255652(571.4228815, 1334.830624)	0.13(-0.01,0.27)
Botswana	11580.01091(7089.343116, 16817.37138)	1086.943207(665.4323036, 1578.541481)	0.37(0.19,0.55)
Ghana	125888.3935(79950.0398, 194484.7062)	880.2314467(559.0232525, 1359.867653)	0.06(-0.07,0.19)
Guinea-Bissau	7428.463464(4582.277908, 11201.71773)	880.3773108(543.0643256, 1327.560966)	0.25(0.14,0.36)
Benin	44722.82059(27442.57017, 68879.32025)	853.074692(523.458981, 1313.852841)	0.09(0.01,0.16)
Gambia	11336.13635(6848.462154, 17109.09606)	1133.460259(684.7535568, 1710.678123)	-0.18(-0.33,-0.03)
Togo	28562.77545(17696.32996, 43855.25442)	848.9399295(525.9685332, 1303.461446)	0.19(0.12,0.26)
Namibia	10259.18105(6479.722736, 15398.07182)	981.6636199(620.0210375, 1473.385336)	0.20(-0.13,0.52)
Eritrea	26962.15042(16356.29343, 39884.59627)	962.9491541(584.162564, 1424.472367)	0.06(-0.06,0.17)
Uganda	248351.2596(155055.3181, 374113.7765)	1444.025895(901.5613406, 2175.265718)	-0.50(-0.84,-0.16)
Somalia	88457.13766(55380.35766, 130339.4825)	1066.945273(667.9823969, 1572.118412)	0.21(0.04,0.38)
Senegal	52210.77919(32073.6846, 77628.50064)	809.7384752(497.4316963, 1203.942648)	0.18(-0.01,0.37)
Mozambique	125996.8143(76804.10529, 194503.4716)	1047.913683(638.7786336, 1617.682562)	0.19(0.06,0.32)
Nigeria	583881.7629(394558.8764, 828095.6799)	649.199658(438.6975308, 920.7333853)	-0.52(-0.71,-0.33)
Burkina Faso	69403.34668(43384.29713, 107314.6494)	801.9338665(501.2919234, 1239.987059)	0.37(0.24,0.49)
Guinea	45061.23298(28136.0493, 68221.07832)	872.086197(544.5270494, 1320.306987)	0.18(0.07,0.30)
Mauritania	11883.04876(7348.428563, 18368.86651)	696.1241863(430.4803385, 1076.071681)	-0.09(-0.25,0.07)
Sao Tome and Principe	672.391387(421.2866659, 997.11096)	739.8029861(463.5233875, 1097.077803)	0.21(0.10,0.33)
Niger	64471.76896(41733.20408, 99681.77996)	722.9883084(467.9973747, 1117.834405)	-0.06(-0.11,-0.02)
Bermuda	141.9603539(85.49537629, 219.6365865)	810.8002314(488.3030295, 1254.44457)	-0.39(-0.64,-0.14)
Liberia	19369.945(11955.67964, 29423.17995)	862.730079(532.5014832, 1310.49739)	0.27(0.08,0.45)
Sierra Leone	29788.98559(18234.53991, 46572.14753)	798.6890395(488.8963783, 1248.671717)	0.14(0.07,0.22)
Cameroon	114032.0641(71398.56897, 171746.7607)	884.4572622(553.7826867, 1332.104886)	0.15(0.08,0.22)
Nauru	32.95601568(20.12537919, 51.50889955)	708.0946586(432.4149388, 1106.722881)	0.12(0.03,0.20)
Chad	60477.08911(37217.46891, 92491.82176)	961.038379(591.4209251, 1469.782884)	0.08(-0.01,0.17)
Mali	58533.54659(36818.13764, 87340.18965)	657.1545284(413.3562253, 980.565923)	-0.08(-0.24,0.09)
Greenland	516.444668(327.6720471, 770.6447488)	2531.802368(1606.36931, 3777.984982)	-0.13(-0.36,0.10)
Eswatini	6606.523061(4030.02673, 9901.178416)	1297.604618(791.5481788, 1944.716566)	0.69(0.38,1.01)
Niue	4.015536621(2.464064558, 5.978846141)	707.1936867(433.9571676, 1052.960698)	0.15(0.07,0.24)
American Samoa	92.10512904(59.83800198, 131.951448)	527.0827133(342.4301857, 755.1080812)	-0.08(-0.19,0.03)
Monaco	120.7913836(71.40889574, 182.7482536)	1295.807049(766.0492638, 1960.458339)	0.18(-0.01,0.37)
Tuvalu	35.0673636(21.02170654, 55.27282974)	705.7367235(423.0654595, 1112.375204)	0.07(-0.02,0.17)
San Marino	118.9314223(68.94937489, 191.5170521)	1327.012284(769.3229065, 2136.907773)	0.30(0.07,0.53)
Cook Islands	42.32292229(25.76321918, 64.69038845)	718.2263102(437.2056759, 1097.805551)	0.14(0.06,0.23)
Northern Mariana Islands	113.4737435(72.92885279, 171.9994454)	688.2231888(442.3166636, 1043.184116)	0.31(0.12,0.50)
Palau	42.03155619(25.91564785, 65.48394959)	713.6448998(440.0163017, 1111.838125)	0.07(-0.01,0.16)
Tokelau	3.510423809(2.137626538, 5.483884235)	709.5276712(432.0575696, 1108.403948)	0.13(0.03,0.22)
Saint Kitts and Nevis	216.6509533(132.0782213, 331.0684883)	953.2685355(581.1468202, 1456.707982)	0.33(0.16,0.50)
United States Virgin Islands	188.0306212(115.7123612, 274.417541)	813.0073999(500.3174765, 1186.52744)	0.39(0.21,0.57)
Guam	456.01546(291.4873469, 677.0596738)	822.5794547(525.7968729, 1221.308105)	0.28(0.09,0.47)
Puerto Rico	6650.300129(4123.942734, 9706.818727)	642.994073(398.7294835, 938.5180801)	-0.04(-0.27,0.19)
South Sudan	32542.44203(19864.09732, 48180.96877)	904.1828028(551.9184815, 1338.694968)	0.18(0.09,0.27)
Sudan	224198.5909(136314.8712, 333633.3606)	1212.829053(737.4115753, 1804.829509)	0.02(-0.16,0.20)
